# Supplementary material for: Inhibition of astrocyte BMP signaling alleviates neuroinflammation in experimental models of Parkinson’s disease
Source: Cell Death Discov. 2025 Nov 10;11:528. doi: 10.1038/s41420-025-02812-2 (PMC12603212; doi:10.1038/s41420-025-02812-2)
Supplement: Supplementary file 1 — Table S1 [file 41420_2025_2812_MOESM1_ESM.xlsx]

## Sheet: Sheet1
Name	Primer
IL-1β	Forward:	5'CTTTCCCGTGGACCTTCCA 3'
	Reverse:	5'CTCGGAGCCTGTAGTGCAGTT 3'
TNF-α	Forward:	5'GACGTGGAACTGGCAGAAGAG 3'
	Reverse:	5'TTGGTGGTTTGTGAGTGTGAG 3'
Id1	Forward:	5'GCGAGGTGGTACTTGGTCTGTC 3'
	Reverse:	5'AGCAGCCGTTCATGTCGTAGAG 3'
Id2	Forward:	5'CCAGAACAAGAAGGTGACCAAGATG 3'
	Reverse:	5'AGGCTGACGATAGTGGGATGC 3'
Acvr1	Forward:	5'AGGCGAATGGTGAGCAATGGTATAG 3'
	Reverse:	5'GTGAGTCTTGCGGATGGGTTCTG 3'
Nlrp3	Forward:	5'GCTGCGATCAACAGGCGAGAC 3'
	Reverse:	5'AAGGCTGTCCTCCTGGCATACC 3'
	siRNA	siRNA
Acvr1	Forward:	UCACACAUUACCAUGAAAUTT
	Reverse:	AUUUCAUGGUAAUGUGUGAUG
